# Supplementary material for: Estimation of delay to diagnosis and incidence in HIV using indirect evidence of infection dates
Source: BMC Med Res Methodol. 2018 Jun 27;18:65. doi: 10.1186/s12874-018-0522-x (PMC6020319; doi:10.1186/s12874-018-0522-x)
Supplement: Supplementary file 3 — Comma-separated value file containing posterior mean values for parameters of model fitted to the calibration dataset (without accounting for inter-lab variation in nucleotide ambiguity proportions). (CSV 4 kb) [file 12874_2018_522_MOESM3_ESM.csv]

	para	mean	SD
1	logit_theta[1]	-0.00388625679497489	0.0710443077110409
2	logit_theta[2]	-0.739019582651591	0.106704673083394
3	log_alpha[1]	0.00801193313170243	0.0497039050220408
4	log_alpha[2]	0.0698917098160692	0.0130084840992907
5	log_beta[1]	5.25111885169816	0.065105168121721
6	log_beta[2]	-0.0220964167011361	0.016771354256452
7	log_kappa	1.81815904311422	0.0805033769962757
8	logit_H	-1.83319182977992	0.0865146324537378
9	log_vdf	1.44668809101284	0.0977200286444719
10	Omega[2,1]	-0.388905225683068	0.0557894513478635
11	Omega[3,1]	-0.481328856718478	0.0293168189572451
12	Omega[3,2]	0.012554026032959	0.0548561524294164
13	Omega[4,1]	0.320517644281801	0.0482136356214254
14	Omega[4,2]	-0.705269599088698	0.0441698050887828
15	Omega[4,3]	-0.494392977458006	0.0350130944727517
16	sigmaU[1]	4.00426349073982	0.113516300605199
17	sigmaU[2]	0.899787453648082	0.0547940658379512
18	sigmaU[3]	0.836410265343318	0.0202666117642328
19	sigmaU[4]	0.239124069734602	0.0107283903004587
20	log_sigma2_cd4	0.232604113330169	0.141242601851452
21	int_cd4	23.4661527990058	0.174350619618167
22	slope_cd4	-1.26583861163537	0.0654067767688017
23	log_sigma_VL	-0.747309501964539	0.00788327265558122
24	beta_VL[1]	4.40092882785287	0.0344289380160826
25	beta_VL[2]	0.0729893050394819	0.0145247644108911
26	beta_VL[3]	1.82710718867426	0.048559101410517
27	beta_VL[4]	2.60957508384435	0.0553462810220121
28	male_MSW_theta	0.688612405404495	0.32726394825936
29	male_MSW_int_cd4	-1.62348762655061	0.793702437268001
30	fem_MSW_int_cd4	0.782038603061318	0.694292264174499
31	age_int_cd4_1	0.000758784686892904	0.0188142055867031
32	age_int_cd4_2	-0.487328168971518	1.16966756036335
33	black_int_cd4	-1.95210197674612	0.645597302971836
34	other_ethn_int_cd4	-0.351152066835657	0.517417034589291
35	crf_subt_int_cd4	0.416375080146006	0.453462970228596
36	A_subt_int_cd4	-0.0225396758238091	0.704273132038557
37	C_subt_int_cd4	0.221183681787212	0.793669457296279
38	other_subt_int_cd4	0.316692091869633	0.876553324568271
39	male_MSW_slope_cd4	-0.0921426009725555	0.293625409736627
40	fem_MSW_slope_cd4	-0.187946660407678	0.237150986612998
41	age_slope_cd4_1	-0.0137874551896005	0.00605388839439642
42	age_slope_cd4_2	-0.33249535061548	0.412282425589858
43	black_slope_cd4	0.504210083777218	0.195942983350211
44	other_ethn_slope_cd4	0.37461519577925	0.173016395742188
45	crf_subt_slope_cd4	0.146785324572951	0.176111525813979
46	A_subt_slope_cd4	0.686724321559357	0.285859439974111
47	C_subt_slope_cd4	-0.103550694087548	0.285029226984994
48	other_subt_slope_cd4	0.606204384766633	0.306997910212567
49	male_MSW_int_VL	-0.0102397956217613	0.158244005154422
50	fem_MSW_int_VL	-0.40094295335027	0.135639329764545
51	age_int_VL_1	0.00556392495084741	0.00378235910015854
52	age_int_VL_2	0.124333159540961	0.237692249590634
53	black_int_VL	-0.443585887799604	0.133759467758858
54	other_ethn_int_VL	-0.242845706284596	0.104384480302652
55	crf_subt_int_VL	0.0241474810666218	0.085298980151699
56	A_subt_int_VL	0.027987542732556	0.137464716111491
57	C_subt_int_VL	0.0946938091146381	0.15540136329374
58	other_subt_int_VL	-0.229276586438342	0.18384015091138
59	male_MSW_slope_VL	0.0168382433317142	0.0635075578375514
60	fem_MSW_slope_VL	0.037702671783264	0.0531531471414424
61	age_slope_VL_1	0.000463384762007465	0.00140919399947189
62	age_slope_VL_2	-0.0917743516992136	0.0945093730632187
63	black_slope_VL	-0.0307211097000466	0.0483121238739634
64	other_ethn_slope_VL	-0.0185520060744904	0.040359542844273
65	crf_subt_slope_VL	0.0271104122182124	0.0370245624447456
66	A_subt_slope_VL	-0.0640615457781879	0.0625823248794744
67	C_subt_slope_VL	0.014987480540351	0.0620653125378133
68	other_subt_slope_VL	-0.00120525313538888	0.0709447688596209
